# Supplementary material for: Enhanced Cell-Based Detection of Parvovirus B19V Infectious Units According to Cell Cycle Status
Source: Viruses. 2020 Dec 18;12(12):1467. doi: 10.3390/v12121467 (PMC7766612; doi:10.3390/v12121467)
Supplement: Supplementary file 1 [file viruses-12-01467-s001.zip]

Archive with 1 entries (1 files):
- viruses-896177-supplementary.pdf
